# Supplementary material for: Nrl knockdown by AAV-delivered CRISPR/Cas9 prevents retinal degeneration in mice
Source: Nat Commun. 2017 Mar 14;8:14716. doi: 10.1038/ncomms14716 (PMC5355895; doi:10.1038/ncomms14716)
Supplement: Supplementary Data 1 — List of 146 differentially expressed (DE) genes (fold-change >=2 & adjusted p-value <= 0.05) between flow-sorted CRISPR-Nrl treated photoreceptors and control (CRISPR-EGFP) treated photoreceptors. [file ncomms14716-s2.xls]

## Sheet: NRL_DE_v2
GeneID	Gene	PValue	FDR	logFC
ENSMUSG00000027427	Polr3f	8.34054e-297	1.17635e-292	5.35192
ENSMUSG00000037259	Dzank1	3.23887e-237	2.28405e-233	5.25754
ENSMUSG00000023439	Gnb3	2.09326e-142	9.84111e-139	3.11203
ENSMUSG00000060890	Arr3	1.60886e-81	5.67285e-78	2.31561
ENSMUSG00000050822	Slc29a4	5.2413e-63	1.47847e-59	3.45457
ENSMUSG00000097177	9330159M07Rik	1.26788e-62	2.98035e-59	2.18808
ENSMUSG00000006204	5430419D17Rik	4.81067e-48	9.69281e-45	2.08545
ENSMUSG00000038390	Gpr162	6.12386e-46	1.07964e-42	2.79199
ENSMUSG00000071984	Fndc1	8.59347e-46	1.34669e-42	-3.03505
ENSMUSG00000040543	Pitpnm3	1.27559e-35	1.79909e-32	-1.39429
ENSMUSG00000036395	Glb1l2	2.6602e-34	3.41086e-31	-1.37435
ENSMUSG00000036061	Smug1	4.98516e-34	5.85923e-31	1.3936
ENSMUSG00000035504	Reep6	1.31735e-31	1.42923e-28	-1.31805
ENSMUSG00000074146	4930579C12Rik	1.50683e-31	1.51803e-28	4.98331
ENSMUSG00000032292	Nr2e3	4.09007e-31	3.84576e-28	-1.40682
ENSMUSG00000039323	Igfbp2	7.48379e-31	6.59696e-28	6.12819
ENSMUSG00000035517	Tdrd7	1.58959e-28	1.3188e-25	-1.31528
ENSMUSG00000031966	Glb1l3	8.78234e-28	6.88145e-25	-1.89651
ENSMUSG00000109486	RP24-342P18.3	5.70392e-27	4.23411e-24	1.82006
ENSMUSG00000023191	P3h3	1.59799e-26	1.1269e-23	2.6405
ENSMUSG00000079465	Col4a3	3.14601e-26	2.11292e-23	-2.75655
ENSMUSG00000002319	Ipo4	2.60112e-25	1.66756e-22	1.60865
ENSMUSG00000021364	Elovl2	8.69115e-24	5.32956e-21	1.23912
ENSMUSG00000035283	Adrb1	2.54011e-21	1.49274e-18	4.41914
ENSMUSG00000040084	Bub1b	3.48048e-20	1.88803e-17	1.20564
ENSMUSG00000019558	Slc6a8	6.82447e-20	3.5649e-17	2.45774
ENSMUSG00000031328	Flna	5.34854e-19	2.69413e-16	1.14511
ENSMUSG00000033871	Ppargc1b	3.22749e-18	1.56967e-15	-2.56795
ENSMUSG00000032076	Cadm1	4.20849e-18	1.97855e-15	-1.10331
ENSMUSG00000027634	Ndrg3	5.52498e-18	2.51369e-15	-1.01428
ENSMUSG00000039714	Cplx3	5.86056e-18	2.54941e-15	1.97643
ENSMUSG00000084885	3010001F23Rik	5.96501e-18	2.54941e-15	-3.40855
ENSMUSG00000074149	Gm10634	8.86688e-18	3.67819e-15	2.65139
ENSMUSG00000028015	Ctso	2.97261e-17	1.19788e-14	1.81075
ENSMUSG00000034867	Ankrd27	3.9022e-17	1.48748e-14	1.04032
ENSMUSG00000024026	Glo1	5.66943e-17	2.10425e-14	1.01994
ENSMUSG00000072769	Gm10419	1.18879e-16	4.29914e-14	1.48179
ENSMUSG00000067399	Trim43c	2.46235e-15	8.47048e-13	2.52535
ENSMUSG00000036030	Prtg	1.4534e-14	4.6588e-12	2.79923
ENSMUSG00000020181	Nav3	7.03585e-14	2.20519e-11	1.99974
ENSMUSG00000105361	AY036118	8.47881e-14	2.59968e-11	-1.27915
ENSMUSG00000039153	Runx2	1.18631e-13	3.41464e-11	3.83929
ENSMUSG00000070047	Fat1	2.80622e-13	7.40201e-11	3.60953
ENSMUSG00000054206	Gzmm	2.83401e-13	7.40201e-11	2.21449
ENSMUSG00000034450	Gulo	4.36706e-13	1.09988e-10	2.66735
ENSMUSG00000097073	9430037G07Rik	4.69016e-13	1.16053e-10	1.11098
ENSMUSG00000052151	Plpp2	1.34762e-12	3.22149e-10	-1.84494
ENSMUSG00000058831	Opn1sw	3.85078e-12	8.37767e-10	-1.21704
ENSMUSG00000026980	Ly75	4.34235e-12	9.27947e-10	1.66384
ENSMUSG00000021745	Ptprg	5.09608e-12	1.04167e-09	1.76314
ENSMUSG00000021928	Ebpl	1.46643e-11	2.95464e-09	-1.49276
ENSMUSG00000026141	Col19a1	1.81145e-11	3.5984e-09	1.5592
ENSMUSG00000082361	Btc	2.46627e-11	4.76496e-09	1.18171
ENSMUSG00000079162	Trim43b	2.13163e-10	3.80563e-08	3.67721
ENSMUSG00000060044	Tmem26	3.58272e-10	6.31633e-08	3.70467
ENSMUSG00000027488	Snta1	4.72778e-10	8.23217e-08	-1.22039
ENSMUSG00000087617	Gm14268	5.86803e-10	1.0093e-07	-1.75224
ENSMUSG00000046721	Rpl14-ps1	6.30858e-10	1.072e-07	6.79266
ENSMUSG00000031561	Tenm3	1.27965e-09	2.07451e-07	3.72164
ENSMUSG00000086262	A930031H19Rik	2.23203e-09	3.51326e-07	3.07294
ENSMUSG00000099930	Gm2396	2.24187e-09	3.51326e-07	2.01374
ENSMUSG00000022012	Enox1	3.34362e-09	5.12592e-07	1.14994
ENSMUSG00000008398	Elk3	3.99554e-09	5.93191e-07	2.58479
ENSMUSG00000022836	Mylk	5.23222e-09	7.53012e-07	-1.14324
ENSMUSG00000087231	E230016M11Rik	5.62324e-09	8.01113e-07	-1.6581
ENSMUSG00000038418	Egr1	1.70752e-08	2.31566e-06	1.91985
ENSMUSG00000074469	Gm15348	1.80476e-08	2.42423e-06	2.42543
ENSMUSG00000071660	Ttc9c	3.10043e-08	3.97532e-06	1.04652
ENSMUSG00000036390	Gadd45a	5.1061e-08	6.43004e-06	-2.3536
ENSMUSG00000011171	Vipr2	7.19052e-08	8.81871e-06	-2.36696
ENSMUSG00000022831	Hcls1	8.26373e-08	9.96168e-06	-1.03527
ENSMUSG00000101337	Dnah7c	8.47709e-08	1.00471e-05	-1.72126
ENSMUSG00000030111	A2m	1.04652e-07	1.21309e-05	3.67963
ENSMUSG00000000204	Slfn4	1.18372e-07	1.35733e-05	6.3527
ENSMUSG00000097677	Gm26611	2.20621e-07	2.36587e-05	2.43637
ENSMUSG00000001642	Akr1b3	3.33337e-07	3.48251e-05	1.41211
ENSMUSG00000035539	Ccdc180	5.0185e-07	5.09215e-05	-2.4747
ENSMUSG00000022040	Ephx2	7.85318e-07	7.58639e-05	1.23503
ENSMUSG00000028635	Edn2	9.39612e-07	8.89415e-05	1.19697
ENSMUSG00000026923	Notch1	9.63766e-07	9.06197e-05	2.88577
ENSMUSG00000035929	H2-Q4	2.94546e-06	0.000241528	1.6931
ENSMUSG00000031570	Plpp5	3.25689e-06	0.000262487	1.51312
ENSMUSG00000023964	Calcr	3.37513e-06	0.000268939	2.29312
ENSMUSG00000058922	Gm10052	3.38736e-06	0.000268939	1.47165
ENSMUSG00000051790	Nlgn2	3.8521e-06	0.000298517	-1.05081
ENSMUSG00000066315	Gm12918	4.02203e-06	0.000309982	-2.69534
ENSMUSG00000055865	Fam19a3	4.70298e-06	0.000358545	1.12018
ENSMUSG00000100975	Gm28875	5.54253e-06	0.000413607	-1.32203
ENSMUSG00000022565	Plec	5.92354e-06	0.000437412	1.1399
ENSMUSG00000030470	Csrp3	6.87386e-06	0.000502326	-2.47795
ENSMUSG00000020297	Nsg2	8.79513e-06	0.000629678	-1.72748
ENSMUSG00000006611	Hfe	9.7639e-06	0.00068855	-1.46782
ENSMUSG00000064330	Pde6h	1.20938e-05	0.000827479	-1.31599
ENSMUSG00000083674	Zfp133-ps	1.35408e-05	0.000905116	2.64052
ENSMUSG00000022816	Fstl1	1.6893e-05	0.00111336	1.57835
ENSMUSG00000027254	Map1a	2.00155e-05	0.00128317	1.77783
ENSMUSG00000056271	Lman1l	2.0142e-05	0.00128544	2.44798
ENSMUSG00000098973	Mir6236	2.21697e-05	0.00138354	-2.31489
ENSMUSG00000002249	Tead3	3.91203e-05	0.00234493	-1.12287
ENSMUSG00000020021	Fgd6	3.95698e-05	0.00234493	-1.01409
ENSMUSG00000051111	Sv2c	5.76635e-05	0.00331953	-3.17591
ENSMUSG00000090003	Gm15882	6.40715e-05	0.00365856	1.00268
ENSMUSG00000036913	Trim67	7.02941e-05	0.00391869	-1.6213
ENSMUSG00000026773	Pfkfb3	7.56589e-05	0.00415211	1.16873
ENSMUSG00000049291	Prss38	8.35854e-05	0.00453418	-2.49734
ENSMUSG00000042978	Sbk1	8.84019e-05	0.00468729	-1.11884
ENSMUSG00000084758	Gm12798	8.9969e-05	0.00475252	3.18453
ENSMUSG00000034771	Tle2	0.000105706	0.00550137	1.85899
ENSMUSG00000026414	Tnnt2	0.000113997	0.00582542	1.51521
ENSMUSG00000014773	Dll1	0.000120162	0.00611827	1.06095
ENSMUSG00000032890	Rims3	0.00012334	0.00625753	-1.15772
ENSMUSG00000020183	Cpm	0.000135624	0.00678312	-1.5469
ENSMUSG00000025650	Col7a1	0.000149453	0.00729372	1.00634
ENSMUSG00000026415	Fcamr	0.000150008	0.00729554	2.18537
ENSMUSG00000087235	Gm4750	0.000168367	0.00796861	-3.58942
ENSMUSG00000037940	Inpp4b	0.00018566	0.00869949	-2.25895
ENSMUSG00000073867	AA474408	0.000195256	0.00910533	-1.15632
ENSMUSG00000045319	Proser2	0.000195612	0.00910533	-1.74703
ENSMUSG00000022055	Nefl	0.000202527	0.00936538	-1.20297
ENSMUSG00000008035	Mid1ip1	0.000204467	0.00939347	-1.22214
ENSMUSG00000040274	Cdk6	0.000215329	0.0097653	1.95927
ENSMUSG00000001870	Ltbp1	0.000219019	0.0099008	1.06044
ENSMUSG00000041936	Agrn	0.000247382	0.0111117	1.35427
ENSMUSG00000021838	Samd4	0.000259555	0.0115482	3.27601
ENSMUSG00000066442	Mthfs	0.00027887	0.0122529	1.61478
ENSMUSG00000090693	Trim43a	0.000284722	0.0124326	1.29194
ENSMUSG00000070368	Prok1	0.000296964	0.0129271	-1.86898
ENSMUSG00000108085	A930014E10Rik	0.000332165	0.0141536	1.39996
ENSMUSG00000017978	Cadps2	0.000355733	0.0150668	3.22016
ENSMUSG00000015340	Cybb	0.000409033	0.0170177	1.40327
ENSMUSG00000042251	Pm20d1	0.000410704	0.017037	-1.00486
ENSMUSG00000045064	Zc2hc1c	0.000513561	0.020617	-1.204
ENSMUSG00000108166	Gm44017	0.000728418	0.0279174	1.28393
ENSMUSG00000027298	Tyro3	0.000807787	0.0306264	-1.44343
ENSMUSG00000083170	Gm14405	0.000892448	0.0331239	5.03999
ENSMUSG00000056900	Usp13	0.000945121	0.0345336	1.25518
ENSMUSG00000079427	Mthfsl	0.000979985	0.0353496	1.00881
ENSMUSG00000027699	Ect2	0.00105337	0.0378034	-1.5404
ENSMUSG00000057766	Ankrd29	0.0010704	0.0382866	1.65146
ENSMUSG00000084847	Gm15507	0.00114311	0.0404071	-1.89158
ENSMUSG00000085403	Gm13068	0.00115163	0.0406066	1.17437
ENSMUSG00000096001	2610528A11Rik	0.00119119	0.0416357	1.83045
ENSMUSG00000007021	Syngr3	0.00123206	0.0425905	1.44122
ENSMUSG00000084913	Gm7616	0.00124094	0.0427926	-2.19194
ENSMUSG00000041828	Abca8a	0.00138963	0.0471136	-1.16066
ENSMUSG00000074981	Dcdc5	0.00140132	0.0473961	-2.9112
